# Supplementary material for: Resting TcPO2 levels decrease during liner wear in persons with a transtibial amputation
Source: PLoS One. 2020 Sep 28;15(9):e0239930. doi: 10.1371/journal.pone.0239930 (PMC7521692; doi:10.1371/journal.pone.0239930)
Supplement: S1 File — (TXT) [file pone.0239930.s001.txt]

Supporting data from the individual subjects included in this manuscript is available at https://doi.org/10.5281/zenodo.3840718.
